# Supplementary material for: The association between peer relationship and learning engagement among adolescents: The chain mediating roles of self-efficacy and academic resilience
Source: Front Psychol. 2022 Aug 3;13:938756. doi: 10.3389/fpsyg.2022.938756 (PMC9384863; doi:10.3389/fpsyg.2022.938756)
Supplement: Supplementary file 1 [file Table_1.XLS]

## Sheet: Sheet1
Grade	Gender	resident	income	PR1	PR2	PR3	PR4	LE1	LE2	LE3	LE4	LE5	SE1	SE2	SE3	SE4	SE5	AR1	AR2	AR3	AR4	AR5
1	2	2	2	4	5	2	3	2	3	4	5	1	1	2	2	2	3	3	3	3	3	3
1	1	1	3	4	3	5	4	3	4	3	3	4	1	3	1	3	1	2	5	3	3	5
1	2	2	2	3	4	3	3	2	2	2	2	2	2	3	2	2	2	2	2	3	2	2
1	1	1	2	4	5	1	2	2	2	5	3	1	2	2	2	2	2	2	3	2	2	3
1	1	1	2	3	3	1	2	2	2	5	3	5	2	5	2	5	3	2	5	5	4	5
1	2	2	3	4	4	4	4	4	4	4	3	2	5	4	4	5	4	5	4	5	4	5
1	2	1	1	4	1	1	2	2	3	2	3	1	1	1	1	1	3	2	2	1	1	3
1	1	1	1	5	2	4	5	3	3	3	3	3	5	5	5	5	5	4	5	2	3	2
1	1	2	2	5	1	4	1	1	1	1	5	1	1	1	1	1	1	1	1	1	1	1
1	1	1	3	1	3	2	1	1	2	3	2	1	1	1	2	2	1	2	3	3	1	2
1	1	1	3	4	4	5	4	2	4	4	4	4	2	3	2	2	3	2	2	2	2	2
1	1	1	2	3	5	3	5	5	3	4	5	4	3	5	3	4	3	3	3	2	1	5
1	2	1	3	5	5	5	5	4	5	5	4	4	5	4	4	5	4	4	5	5	4	4
1	1	1	2	5	3	4	5	1	3	4	5	3	3	3	1	1	3	5	5	5	5	5
1	2	1	2	1	1	2	3	1	5	3	2	2	3	1	1	2	1	1	5	4	1	2
1	2	1	2	3	4	3	4	2	2	3	3	3	2	2	2	3	2	3	4	3	3	4
1	2	1	2	3	4	3	4	3	4	4	3	4	3	3	3	4	3	4	4	4	3	2
1	2	2	2	2	4	2	4	5	5	5	5	5	5	5	4	4	5	4	5	5	5	5
1	2	1	2	4	5	4	5	2	2	2	5	4	2	3	1	1	3	5	5	5	4	2
1	1	1	2	5	5	5	4	1	3	4	3	4	3	5	5	5	5	1	5	5	5	4
1	2	1	3	2	5	2	4	5	5	3	3	3	3	2	2	3	4	1	5	5	3	5
1	2	1	3	2	4	2	2	1	2	2	2	1	2	3	2	3	2	3	5	4	4	3
1	2	1	3	4	5	4	4	3	4	5	5	5	4	4	3	4	4	3	3	3	4	4
1	2	1	3	4	5	4	4	3	3	3	3	3	3	3	3	3	3	4	4	3	4	3
1	2	1	3	4	5	4	4	2	3	3	4	3	2	3	2	2	3	3	4	3	5	5
1	2	1	4	3	4	3	4	2	3	4	4	3	2	2	2	2	3	4	4	4	4	5
1	2	1	2	4	5	4	5	4	3	4	3	4	3	3	3	4	4	4	4	4	4	4
1	2	1	2	5	5	3	5	4	5	5	5	5	3	4	4	5	5	5	5	4	5	5
1	2	1	3	2	5	5	4	1	2	2	5	4	5	3	3	4	5	1	5	1	1	1
1	1	1	3	3	4	2	3	2	2	3	3	2	2	2	2	2	2	4	4	3	2	3
1	1	1	3	2	1	1	5	1	4	3	2	2	2	2	2	3	3	5	5	4	3	1
1	2	1	2	5	3	3	4	2	5	2	4	2	5	1	1	5	2	3	5	5	3	5
1	1	1	3	4	3	2	2	3	5	3	3	1	4	3	3	3	3	5	5	5	5	5
1	1	1	4	3	4	3	4	1	4	3	4	4	3	3	3	4	4	5	5	4	5	5
1	1	1	2	3	2	3	4	1	2	2	2	3	1	2	2	2	1	1	4	3	3	4
1	1	1	2	3	3	3	3	3	4	4	2	3	2	2	2	3	3	4	4	2	3	4
1	1	1	2	1	3	3	3	2	2	2	3	2	3	3	3	3	2	2	4	3	3	2
1	1	1	2	5	4	3	4	1	1	2	2	2	1	2	2	2	2	3	5	2	4	3
1	1	1	1	4	1	3	2	1	2	2	5	2	2	3	3	3	3	1	1	1	1	1
1	2	1	2	4	5	4	5	3	3	5	5	4	2	2	2	3	4	4	5	5	5	5
1	1	1	2	4	4	4	4	4	4	5	4	4	3	4	4	3	3	4	5	5	5	5
1	1	1	2	3	4	3	5	3	5	5	5	5	4	5	5	5	4	5	5	5	5	4
1	2	1	2	3	4	3	4	3	2	4	4	4	3	3	3	3	3	3	5	3	3	4
1	1	1	3	2	2	2	2	2	2	2	2	3	2	4	3	4	3	3	3	3	4	2
1	2	1	2	4	4	4	5	3	4	4	4	3	2	4	2	4	4	4	4	4	3	4
1	2	1	3	5	5	5	5	2	2	2	2	2	1	2	1	3	2	4	4	2	2	4
1	2	1	2	4	5	4	5	3	3	5	5	4	4	5	3	5	4	5	5	5	5	4
1	2	1	3	3	2	3	5	4	3	4	4	5	2	4	2	3	3	3	5	4	5	5
1	1	1	3	3	4	3	3	2	4	2	3	2	2	4	2	2	3	4	5	4	2	5
1	2	2	1	3	4	3	3	2	3	4	4	4	4	4	2	2	3	4	4	4	4	3
1	2	1	3	4	4	4	5	4	4	4	5	5	5	4	5	4	4	4	5	5	5	5
1	1	1	3	2	3	2	3	2	3	2	3	3	5	3	5	3	2	3	2	3	2	2
1	1	1	4	4	4	4	1	2	4	4	1	5	5	5	5	5	5	3	2	3	3	5
1	2	1	3	3	4	3	3	3	4	3	3	3	3	3	2	3	3	3	3	4	4	3
1	1	1	2	2	3	2	5	3	4	5	5	5	4	4	3	5	4	3	4	4	3	2
1	2	2	1	3	4	3	4	2	4	4	4	3	3	3	2	3	2	3	4	3	4	4
1	1	1	3	4	4	4	4	5	5	5	5	5	5	5	3	4	4	4	4	4	5	4
1	2	1	3	3	4	2	4	3	3	3	2	2	2	2	2	2	2	2	2	2	3	3
1	1	1	3	1	1	1	2	2	2	2	2	2	3	3	3	3	3	4	3	3	3	4
1	1	1	3	4	5	5	5	4	5	5	5	5	4	3	5	4	5	3	5	5	4	5
1	2	2	1	5	5	5	5	2	2	3	4	4	3	3	3	2	3	1	5	1	4	5
1	1	1	4	5	5	5	5	4	5	5	3	1	5	5	5	5	5	3	4	5	5	4
1	1	1	4	5	3	5	5	4	3	4	1	3	2	5	2	1	3	2	4	2	3	2
1	2	1	2	3	4	3	5	2	4	5	3	4	3	4	3	3	4	5	5	5	4	4
1	1	1	3	1	1	2	1	1	5	2	5	4	1	4	1	4	1	1	4	1	5	4
1	1	2	3	3	5	3	5	2	4	2	2	3	2	3	2	3	2	2	4	3	3	2
1	1	2	2	3	4	3	2	2	3	3	2	2	2	2	2	2	2	3	4	3	3	3
1	2	1	3	1	3	1	5	1	3	2	4	5	1	3	1	2	1	4	5	5	3	5
1	1	1	3	5	3	2	3	5	4	3	5	4	3	4	3	5	3	3	4	4	5	5
1	1	1	2	2	3	3	3	2	3	3	3	3	3	3	3	3	3	3	3	3	3	3
1	2	1	3	2	1	2	5	3	3	3	4	4	3	4	3	3	3	3	4	3	1	5
1	2	2	2	3	5	4	5	2	1	1	1	1	1	1	1	1	1	3	4	3	2	1
1	2	1	3	1	3	1	2	1	1	1	3	1	1	3	1	2	1	2	5	4	3	5
1	2	2	2	3	3	2	5	2	3	2	5	2	2	4	2	2	2	3	3	3	2	3
1	2	1	2	1	5	3	4	3	2	3	2	3	3	2	3	3	3	3	4	4	4	3
1	2	1	2	5	5	4	5	3	5	5	5	5	3	4	3	4	3	2	5	5	5	5
1	2	2	2	3	4	4	5	3	3	3	4	3	3	3	3	2	3	2	3	3	3	3
1	1	1	3	3	5	1	5	5	5	5	5	5	2	3	2	2	2	3	5	1	1	5
1	1	1	1	3	3	3	4	2	4	3	3	3	3	3	3	3	3	3	5	3	2	3
1	1	1	3	3	3	3	3	2	3	3	4	3	2	3	2	3	2	4	5	2	2	5
1	2	1	1	5	5	5	5	3	3	3	4	2	1	2	1	3	1	2	2	3	2	2
1	1	1	3	5	3	5	4	1	2	2	1	3	2	2	2	1	2	2	3	2	1	3
1	1	2	4	1	2	2	5	1	2	2	1	3	1	3	1	1	1	1	3	2	1	2
1	2	1	2	5	2	1	5	1	1	1	1	1	1	3	1	1	1	1	2	2	2	2
1	1	1	3	1	5	5	4	2	2	2	2	2	3	1	3	1	3	1	1	1	1	1
1	1	1	2	1	3	3	3	3	3	2	2	3	2	3	2	3	2	4	4	5	3	5
1	2	2	3	3	5	2	5	2	2	3	4	2	2	2	2	2	2	2	2	2	2	2
1	1	2	3	2	5	5	5	4	5	5	5	5	5	5	5	5	5	5	5	5	5	5
1	1	1	3	3	5	5	5	5	4	5	4	2	3	3	3	3	3	5	4	4	3	5
1	1	1	3	5	5	5	5	5	5	5	5	5	5	5	5	5	5	5	3	5	2	1
1	1	1	3	4	2	2	4	2	2	3	3	4	2	2	2	2	2	3	5	3	3	4
1	1	2	3	5	2	2	2	1	3	1	1	1	2	2	2	2	2	4	4	5	5	5
1	1	1	3	1	1	1	1	1	1	3	5	2	2	3	2	3	2	1	4	1	2	2
1	2	2	2	5	5	2	5	2	4	3	4	5	3	2	2	2	2	3	4	4	5	5
1	2	1	3	4	5	4	4	3	2	2	3	3	2	2	2	2	2	3	3	3	3	3
1	1	1	3	4	4	3	3	2	3	2	2	4	3	3	2	4	2	3	5	4	4	4
1	2	1	4	5	4	5	5	2	1	1	4	4	5	5	5	5	5	4	4	5	4	5
1	2	1	3	2	4	3	2	1	3	3	3	3	3	4	3	3	3	3	4	4	4	4
1	2	1	3	4	3	4	4	2	3	3	1	4	3	3	3	3	3	2	3	2	3	2
1	1	1	3	5	5	1	1	1	1	1	1	1	5	5	5	5	5	3	5	1	1	1
1	2	1	3	3	4	3	4	2	2	3	3	3	2	2	2	2	2	3	3	3	3	3
1	2	1	2	1	1	3	4	1	4	4	4	2	4	4	4	3	4	4	3	4	3	4
1	2	1	1	5	4	5	5	3	5	5	4	5	3	4	2	3	2	4	4	4	4	4
1	1	1	3	3	2	2	2	3	5	5	5	3	4	4	4	4	4	5	5	4	5	4
1	1	1	3	4	3	4	4	3	4	4	3	3	2	3	3	3	3	3	5	3	4	3
1	1	1	2	4	3	3	3	4	4	3	4	3	3	3	3	4	3	4	3	3	3	4
1	2	1	4	5	5	3	5	1	4	5	5	4	2	3	2	2	2	4	5	5	5	5
1	2	1	2	5	5	3	5	4	4	4	5	5	5	5	5	4	4	5	3	4	4	5
1	2	1	2	4	5	5	5	5	5	5	5	5	4	4	4	4	5	4	4	5	5	5
1	1	2	3	5	5	2	3	2	2	2	1	2	2	5	4	2	2	2	4	4	4	3
1	1	2	3	2	3	2	2	2	2	2	3	2	2	2	2	2	2	2	3	3	2	2
1	2	1	3	5	4	5	5	4	4	4	4	4	4	3	3	3	4	3	5	4	3	4
1	2	2	3	5	5	5	3	3	4	4	5	4	2	3	5	3	3	3	3	4	3	4
1	2	1	3	3	5	3	4	1	1	1	1	1	2	2	1	3	2	5	5	5	5	5
1	2	1	2	5	5	5	5	3	4	5	5	3	4	4	4	5	2	4	4	4	3	3
1	1	1	2	3	4	3	2	1	3	4	4	4	4	4	4	3	3	5	5	5	5	5
1	1	1	3	3	5	3	5	1	1	1	1	1	1	1	1	1	1	1	5	1	5	5
1	2	1	3	4	5	4	5	4	5	4	4	4	3	4	4	4	4	4	4	4	4	4
1	1	1	3	1	1	1	1	1	1	1	1	1	2	2	2	2	2	3	3	3	3	3
1	1	1	3	3	3	3	3	2	3	3	3	2	1	2	2	2	2	2	3	3	3	3
2	1	1	3	4	4	4	4	4	4	4	4	4	5	4	4	4	3	3	4	4	3	4
2	2	1	3	5	5	5	5	3	4	5	5	4	3	4	3	3	3	3	3	3	3	3
2	1	1	3	4	3	4	3	3	3	3	3	3	2	3	2	2	2	2	2	2	1	1
2	2	1	3	3	5	3	4	2	2	2	2	2	2	2	2	2	2	1	1	1	1	1
2	1	1	2	3	3	3	4	4	4	4	4	4	4	4	4	4	4	4	4	4	4	4
2	1	1	3	3	3	3	3	1	1	1	1	1	5	1	1	1	1	3	3	3	3	3
2	2	2	2	5	4	5	5	5	5	5	5	5	5	5	5	4	5	5	5	5	5	5
2	2	1	2	3	2	3	4	2	3	2	4	3	2	3	3	1	1	1	1	1	1	1
2	1	1	3	1	1	1	1	1	1	1	1	1	1	1	1	1	1	1	1	1	1	1
2	1	1	3	4	2	4	4	3	3	3	3	3	3	3	3	3	3	3	3	3	4	4
2	2	2	1	4	4	4	5	4	4	4	4	4	1	1	1	1	1	4	5	3	4	4
2	2	2	1	4	4	3	4	1	3	4	1	1	4	3	3	4	3	2	3	2	2	5
2	2	2	1	4	5	4	4	3	3	3	3	3	2	3	3	3	3	2	3	3	3	3
2	2	2	3	3	4	5	5	2	3	3	3	2	2	3	2	2	3	3	3	3	3	3
2	2	1	3	5	5	3	4	1	4	4	5	4	1	3	5	5	5	3	2	2	5	2
2	2	1	2	4	2	2	3	2	2	4	4	3	5	5	3	4	3	4	5	4	4	5
2	2	1	2	4	5	2	4	3	5	4	5	4	3	3	4	4	3	2	3	4	5	5
2	2	1	2	3	2	3	4	2	2	3	3	2	3	3	3	2	2	3	3	3	2	2
2	2	1	1	2	2	2	3	3	3	4	4	2	3	3	2	3	3	3	4	3	4	3
2	1	1	1	3	3	2	1	2	2	5	4	3	3	4	3	3	4	3	5	5	3	4
2	2	1	1	5	3	1	3	2	4	5	3	4	3	3	3	4	4	3	5	4	3	2
2	2	1	2	3	3	2	5	2	2	2	2	2	2	1	1	1	2	4	2	4	2	2
2	1	1	2	1	1	1	1	1	1	1	1	1	1	1	1	1	3	1	1	1	1	1
2	1	1	3	3	3	3	4	2	2	2	2	2	4	4	4	4	3	4	4	4	4	4
2	2	1	2	1	2	1	1	1	1	1	1	1	3	3	3	3	3	1	1	1	1	1
2	1	2	2	3	5	5	3	2	2	2	5	4	3	2	3	3	4	4	5	4	4	2
2	2	1	3	5	5	5	5	4	5	5	5	5	4	5	4	4	4	5	5	5	4	5
2	2	2	2	4	4	3	4	3	3	3	3	3	4	3	4	4	4	3	3	3	3	3
2	2	2	2	5	5	4	5	3	3	3	4	3	3	3	3	3	3	4	3	3	3	3
2	2	2	2	4	5	4	5	3	3	3	3	3	3	3	3	3	3	3	3	3	3	3
2	2	1	1	3	5	5	5	3	3	3	3	3	3	4	3	3	2	4	5	5	2	5
2	1	1	2	5	5	4	3	4	5	5	4	5	3	5	3	4	4	4	5	4	4	5
2	1	2	1	4	5	4	5	4	3	4	5	4	3	3	3	4	4	4	3	3	3	5
2	1	1	1	2	1	3	3	1	3	3	4	5	3	3	3	2	2	2	5	3	4	1
2	1	1	3	4	5	3	3	3	5	5	5	5	4	5	4	3	3	5	5	5	5	3
2	1	1	1	1	2	1	1	3	5	5	5	5	3	5	3	3	3	1	5	3	3	5
2	1	1	3	1	2	1	2	1	2	5	2	3	3	2	3	3	3	3	3	2	1	1
2	2	1	3	3	3	3	2	3	3	3	3	3	3	3	3	3	3	5	5	3	4	5
2	1	1	3	3	3	2	3	1	3	2	5	1	1	1	1	1	2	4	5	3	4	2
2	1	1	2	3	3	3	3	2	3	3	3	3	3	3	3	3	3	4	3	3	3	5
2	2	1	3	3	5	5	5	3	5	5	5	5	3	3	3	2	4	4	5	3	3	3
2	2	2	2	5	4	5	5	2	5	5	5	3	2	4	2	3	5	3	4	4	4	3
2	2	1	2	5	4	3	3	2	3	4	2	2	2	3	2	3	2	3	5	4	2	3
2	2	1	1	5	2	1	5	4	1	3	4	4	2	2	2	3	3	2	5	5	3	3
2	1	2	2	3	1	1	1	1	1	1	1	1	2	1	2	1	1	3	1	1	3	3
2	1	1	3	4	4	3	4	2	2	1	3	1	1	1	1	1	2	1	4	1	1	1
2	1	1	2	3	3	2	3	3	3	3	3	3	3	3	3	3	3	3	3	3	3	3
2	1	1	2	5	5	5	5	5	5	5	5	5	2	2	5	4	3	4	4	3	5	2
2	1	1	3	5	5	1	1	1	1	1	1	1	1	1	1	1	1	1	1	1	1	1
2	1	1	1	2	3	2	2	2	3	3	1	3	2	4	2	2	3	2	3	3	5	3
2	2	1	3	2	4	1	3	2	2	3	4	3	2	2	3	4	4	4	5	5	4	5
2	1	2	2	1	3	5	2	4	4	3	3	4	2	3	3	4	4	4	4	4	2	1
2	2	1	2	3	5	3	3	2	2	2	3	3	2	2	2	2	2	3	3	4	2	3
2	1	1	2	1	1	1	3	1	1	1	1	1	1	3	1	2	1	3	5	4	1	3
2	1	1	3	3	3	3	4	2	3	3	3	2	4	4	3	3	3	3	3	3	3	3
2	2	1	2	4	5	4	4	4	5	4	4	4	3	4	3	3	5	5	5	4	5	4
2	2	1	1	1	2	1	1	3	3	3	3	3	3	4	3	1	3	4	2	1	3	2
2	1	2	2	4	5	4	5	3	3	4	5	5	3	3	3	2	4	3	5	5	5	3
2	2	1	2	2	4	2	4	2	2	3	3	3	3	3	2	2	2	3	3	3	4	4
2	2	2	4	1	1	1	4	2	1	3	4	1	3	2	3	4	5	1	5	1	4	1
2	1	1	3	4	3	4	4	2	3	3	3	3	3	3	3	3	2	2	3	3	3	3
2	1	1	4	2	4	2	4	1	1	1	1	1	3	3	2	4	2	3	3	2	4	2
2	1	1	2	1	5	1	3	2	2	2	3	1	2	3	3	3	2	1	2	1	3	4
2	2	1	3	4	5	4	3	4	5	4	5	4	4	5	3	5	4	5	3	4	4	4
2	1	1	2	1	2	1	1	2	2	4	5	4	5	3	5	5	5	1	3	3	3	3
2	2	2	2	4	5	4	5	3	5	3	5	4	1	4	2	3	3	4	4	5	3	2
2	2	1	4	4	5	4	5	3	3	5	5	5	4	4	3	5	3	5	5	5	5	5
2	2	2	3	3	4	3	3	2	3	3	2	3	3	3	3	3	3	4	3	3	2	5
2	1	2	2	4	4	4	5	4	5	5	5	5	5	5	4	5	4	3	5	5	5	3
2	1	1	3	1	2	1	2	2	1	5	4	1	2	3	2	3	3	3	3	3	2	5
2	2	1	3	3	3	3	3	3	3	3	3	3	2	3	2	3	2	5	5	5	3	3
2	2	1	4	4	5	4	5	2	3	3	4	4	4	4	3	4	2	5	5	5	5	2
2	2	1	2	3	4	3	4	2	3	2	4	3	2	4	3	3	2	4	3	5	3	4
2	2	2	3	3	4	3	4	3	2	3	2	2	2	2	2	2	2	3	2	2	2	2
2	1	2	1	3	4	3	4	1	4	3	2	3	2	2	2	4	4	1	1	2	3	1
2	2	1	1	5	4	5	4	2	5	5	5	5	2	3	2	5	5	4	5	3	3	5
2	1	1	1	1	3	1	1	1	1	3	3	3	2	3	2	3	3	1	2	2	2	1
2	2	1	4	4	5	4	4	1	2	1	1	4	4	4	4	3	4	3	1	1	1	1
2	1	1	3	1	1	1	3	2	2	3	5	5	4	3	2	5	1	3	5	3	3	5
2	2	1	4	4	4	4	4	3	4	4	4	3	2	3	2	3	3	4	4	4	3	4
2	2	2	3	3	5	3	5	4	3	4	4	2	3	3	2	3	3	3	5	3	3	5
2	2	1	4	1	2	1	3	4	2	4	3	3	2	2	2	3	2	3	3	5	4	2
2	2	1	1	2	2	2	5	4	1	5	5	5	2	2	2	2	2	2	5	2	2	2
2	2	1	2	1	2	1	3	2	2	2	3	2	2	3	2	3	2	2	5	4	3	5
2	1	1	3	3	5	3	1	1	1	1	1	1	2	2	2	2	2	2	2	2	2	2
2	2	1	2	3	4	3	4	2	2	3	2	2	2	2	2	2	3	3	3	3	3	3
2	2	2	2	2	5	2	5	2	2	2	5	1	1	2	1	2	1	1	1	1	5	5
2	1	2	3	3	3	3	5	3	5	5	4	2	2	4	4	4	4	4	3	3	3	3
2	1	1	2	3	3	3	4	1	5	5	5	5	2	2	2	2	2	3	2	1	3	5
2	1	2	3	3	5	3	5	2	3	3	4	3	2	2	2	2	2	4	5	5	3	5
2	2	1	2	2	4	2	3	2	2	2	3	3	2	2	2	3	2	3	2	2	2	2
2	1	2	2	1	3	1	5	5	4	4	5	3	2	2	2	3	2	3	4	3	2	2
2	2	1	4	2	3	2	2	2	2	3	3	2	1	1	1	1	1	3	1	2	2	4
2	2	2	2	5	5	5	5	3	3	3	3	3	2	2	5	5	5	4	5	4	3	5
2	1	1	4	4	4	3	3	1	1	1	1	1	1	1	2	3	2	1	2	2	1	1
2	1	1	4	5	5	5	5	1	5	4	4	3	2	4	3	4	3	5	4	2	3	2
2	1	1	2	4	4	3	4	3	3	2	2	4	5	3	4	4	4	3	4	3	4	4
2	1	1	3	5	5	5	5	4	4	5	5	4	4	5	4	5	4	5	5	5	5	5
2	2	2	3	5	5	5	5	3	3	4	5	5	4	4	4	4	4	5	5	5	5	5
2	2	1	4	1	1	1	1	1	1	1	1	2	2	2	2	2	2	1	1	1	1	1
2	2	1	3	4	4	4	4	3	3	4	4	3	3	3	3	4	3	4	5	4	4	5
2	1	1	4	4	4	5	4	4	3	3	5	3	3	5	4	4	4	5	4	4	3	5
2	2	2	2	4	4	4	3	4	5	4	5	5	5	4	4	5	4	3	4	3	4	5
2	2	1	3	4	2	3	3	2	2	2	2	2	3	3	2	2	2	3	2	2	1	1
2	1	1	3	5	5	5	5	3	3	3	5	5	5	5	5	5	5	5	5	5	5	5
2	2	1	2	4	4	4	4	2	2	2	3	4	4	4	4	4	4	4	5	5	4	4
2	1	1	2	5	4	4	3	3	5	5	4	5	4	4	3	5	3	3	5	4	3	5
2	1	1	2	3	4	4	4	5	4	4	5	5	4	4	3	4	3	5	5	4	4	4
2	2	1	2	5	5	5	5	3	4	3	4	3	3	2	2	4	2	3	4	4	3	4
2	2	2	1	4	5	3	4	4	4	4	5	4	3	4	3	4	3	4	5	4	5	5
2	1	1	1	2	3	2	2	2	5	4	5	5	2	3	4	4	4	3	4	3	3	5
2	1	1	1	5	4	5	4	4	4	3	4	5	4	5	5	3	5	5	5	5	3	4
2	1	1	3	3	2	3	2	5	4	4	5	5	5	5	4	5	4	5	5	5	5	5
2	1	1	3	1	1	1	1	5	5	5	5	5	4	4	2	5	2	3	5	5	4	5
2	2	1	3	4	5	4	5	5	3	5	4	3	3	4	3	3	3	3	3	3	3	3
2	1	1	3	4	4	4	4	4	5	4	5	5	4	5	4	5	4	4	5	5	5	5
2	2	2	2	3	3	3	2	2	3	3	3	3	5	5	5	5	5	2	5	5	3	5
2	2	1	2	5	5	5	5	3	3	4	4	3	4	4	4	4	4	5	5	5	5	5
2	2	1	4	4	5	4	4	4	3	5	3	4	4	3	3	5	3	5	5	5	5	5
2	2	1	2	5	5	4	3	4	4	4	5	5	3	4	3	4	3	4	5	5	5	5
2	2	1	3	4	4	4	4	4	4	4	4	4	3	4	4	3	4	4	5	3	2	3
2	2	1	2	5	2	4	2	2	3	2	3	3	2	3	2	2	2	4	4	5	2	3
2	2	1	3	4	4	3	5	3	3	3	3	3	4	3	4	2	4	5	4	4	4	5
2	2	1	2	5	5	4	5	3	3	3	3	3	3	4	4	4	4	4	5	5	4	4
2	2	2	3	3	5	2	5	3	4	5	4	4	1	2	2	3	2	3	4	4	4	4
2	1	1	3	3	2	3	3	4	5	5	4	5	1	3	1	2	1	4	3	4	2	5
2	2	1	3	3	2	1	2	2	3	2	2	1	1	2	2	1	2	2	5	5	2	5
2	1	1	3	5	5	5	5	2	2	3	3	3	4	3	3	5	5	4	3	3	3	3
2	2	1	2	5	5	5	5	3	3	4	4	4	3	4	3	3	4	5	4	4	5	5
2	2	1	2	4	3	1	1	2	3	3	3	3	2	3	2	3	3	5	5	5	5	5
